# Supplementary material for: The mutational impact of culturing human pluripotent and adult stem cells
Source: Nat Commun. 2020 May 19;11:2493. doi: 10.1038/s41467-020-16323-4 (PMC7237696; doi:10.1038/s41467-020-16323-4)
Supplement: Supplementary file 3 — Supplementary Data 1 [file 41467_2020_16323_MOESM3_ESM.xlsx]

## Sheet: SBS+Indels
Cell type	Oxygen level	Individual	Subclone	Callable	Total genome size	Callable fraction	Days in culture	Doubling time (h)	Doublings	Uncorrected number of BPS	Number of BPS corrected for callable genome	Number of BPS / day	Number of BPS / month	Number of BPS / doubling	Uncorrected indels	Indels corrected for callable genome	Indels / day	Indels / month	Indels / doubling
Liver organoids	0.2	1	1	1915892864	2881033286	0.665	53	45.817	27.7608	230	345.865	6.52575	195.772	12.4587	5	7.5188	0.141864	4.25592	0.270842
Liver organoids	0.2	1	2	1633429010	2881033286	0.567	53	45.817	27.7608	158	278.66	5.25773	157.732	10.0379	6	10.582	0.199661	5.98982	0.381185
Liver organoids	0.2	2	3	1613568163	2881033286	0.5601	92	45.817	48.1886	134	239.243	2.60047	78.014	4.96473	15	26.7809	0.291097	8.73291	0.555753
Liver organoids	0.2	2	4	1765097010	2881033286	0.6127	88	45.817	46.0934	163	266.036	3.02313	90.6939	5.77166	11	17.9533	0.204015	6.12045	0.389499
H9 ES cells	0.03	3	1	2579132564	2881033286	0.8952	89	23.08	92.5477	160	178.731	2.00821	60.2464	1.93123	12	13.4048	0.150616	4.51848	0.144842
H9 ES cells	0.2	3	2	2576994666	2881033286	0.8945	89	23.08	92.5477	263	294.019	3.30358	99.1075	3.17695	25	27.9486	0.314029	9.42087	0.301991
iPS cells	0.03	4	1	2560647952	2881033286	0.8888	96	23.08	99.8267	216	243.024	2.5315	75.9451	2.43446	10	11.2511	0.117199	3.51598	0.112707
iPS cells	0.2	4	2	2568349174	2881033286	0.8915	92	23.08	95.6672	274	307.347	3.34073	100.222	3.21267	20	22.4341	0.243849	7.31547	0.234501
iPS cells	0.2	4	3	2551930984	2881033286	0.8858	92	23.08	95.6672	339	382.705	4.15984	124.795	4.00038	15	16.9338	0.184064	5.52191	0.177008
iPS cells	0.2	4	4	2579182296	2881033286	0.8952	92	23.08	95.6672	268	299.374	3.25407	97.6221	3.12933	14	15.639	0.169989	5.09966	0.163472
iPS cells	0.03	5	1	2604290673	2881033286	0.9039	93	23.08	96.7071	156	172.585	1.85576	55.6727	1.78462	26	28.7642	0.309293	9.27879	0.297437
iPS cells	0.2	5	2	2598980206	2881033286	0.9021	99	23.08	102.946	373	413.48	4.17656	125.297	4.01646	35	38.7984	0.391903	11.7571	0.37688
Intestinal organoids	0.2	1	1	2106570146	2881033286	0.7312	140	44.3833	75.7098	436	596.28	4.25914	127.774	7.87587	17	23.2495	0.166068	4.98203	0.307087
Intestinal organoids	0.2	1	2	2086174348	2881033286	0.7241	140	44.3833	75.7098	376	519.265	3.70904	111.271	6.85863	20	27.6205	0.197289	5.91868	0.364821
Intestinal organoids	0.2	1	3	1992190447	2881033286	0.6915	140	44.3833	75.7098	302	436.732	3.11951	93.5854	5.7685	7	10.1229	0.0723066	2.1692	0.133707
Intestinal organoids	0.2	2	1	1840324704	2881033286	0.6388	146	44.3833	78.9545	325	508.766	3.4847	104.541	6.44379	31	48.5285	0.332387	9.97161	0.614639
Intestinal organoids	0.2	2	2	2016946917	2881033286	0.7001	146	44.3833	78.9545	487	695.615	4.76449	142.935	8.81033	32	45.7078	0.313067	9.392	0.578913
Intestinal organoids	0.2	2	3	1804379389	2881033286	0.6263	146	44.3833	78.9545	359	573.208	3.92608	117.782	7.25998	30	47.9004	0.328085	9.84254	0.606683
